# Supplementary material for: Garlic Polysaccharides Ameliorate AOM/DSS-Induced Colon Tumorigenesis: A Multi-Omics Mechanistic Study
Source: Foods. 2026 May 28;15(11):1901. doi: 10.3390/foods15111901 (PMC13256388; doi:10.3390/foods15111901)
Supplement: Supplementary file 1 [file foods-15-01901-s001.zip]

Archive with 1 entries (1 files):
- foods-4204211-supplementary.pdf
